# Supplementary material for: Identification of Health Expenditures Determinants: A Model to Manage the Economic Burden of Cardiovascular Disease
Source: Int J Environ Res Public Health. 2021 Apr 27;18(9):4652. doi: 10.3390/ijerph18094652 (PMC8124329; doi:10.3390/ijerph18094652)
Supplement: Supplementary file 1 [file ijerph-18-04652-s001.zip]

Archive with 1 entries (1 files):
- ijerph-1166279-supplementary.pdf
